# Supplementary material for: Fractal Design Boosts Extrusion-Based 3D Printing of Bone-Mimicking Radial-Gradient Scaffolds
Source: Research (Wash D C). 2021 Nov 23;2021:9892689. doi: 10.34133/2021/9892689 (PMC8637129; doi:10.34133/2021/9892689)
Supplement: Supplementary Materials — Figure S1. Four iteration stages of the Koch snowflake (0, 1, 2, and 3 iterations). Figure S2. Four iteration stages of 2D fractal-like curves with 0, 1, 2, and 3 iterations. Figure S3. CT data of a 58-year-old Chinese woman femur. Figure S4. Definition of the local zones of the porous scaffolds in the radial direction for evaluating the local porosity and the local SS/SV. Figure S5. Establishing the software implementations of the design-to-fabrication workflow from the designed CAD models to the EB-3D printed samples. Figure S6. Axonometric and enlarged views of the 3D bio-printed fractal-like scaffolds with 3 iterations. Figure S7. Qualitative and quantitative analysis of live/dead staining for the bio-printed porous scaffolds on days 1, 3, and 5. Figure S8. Deposition sequence of the 2D fractal curves of the fractal-like scaffolds. Figure S9. Quantification of local porosity and local SS/SV of porous scaffolds in the radial direction. Figure S10. Main steps for converting CAD models into finite element meshes of the uniaxial compression. Figure S11. Uniaxial compression tests of the porous scaffolds. Figure S12. FEA simulation of uniaxial compression. Figure S13. Main steps for converting CAD models into fluid computation domains for the radial and axial permeability measurements. Figure S14. Top view of CFD simulation. Figure S15. Schematic diagrams, assembly drawings, and main pictures of the axial and radial permeability setups. Table S1. Design parameters of five types of scaffold models. Table S2. Design parameters of three types of scaffold models with different gradients. Table S3. Design parameters of 3D bio-printed of the 3-iterations fractal-like scaffolds. Table S4. Comparison of various design methods for bone tissue engineering scaffolds with porous graded structures. Movie S1. Design of bone-mimicking scaffolds based on fractal design. Movie S2. EB-3D printing of conventional PLGA scaffolds with a lay-down pattern of 0°/90°. Movie S3. EB-3D printin [file 9892689.f1.zip]

Archive with 6 entries (6 files):
- Movie 1.mp4
- Movie 2.mp4
- Movie 3.mp4
- Movie 4.mp4
- Movie 5.mp4
- Qu_SupplementalMaterial.docx
